# Supplementary material for: A Review of Probabilistic Genotyping Systems: EuroForMix, DNAStatistX and STRmix™
Source: Genes (Basel). 2021 Sep 30;12(10):1559. doi: 10.3390/genes12101559 (PMC8535381; doi:10.3390/genes12101559)
Supplement: Supplementary file 1 [file genes-12-01559-s001.zip]

Archive with 1 entries (1 files):
- genes-1330678-supplementary.pdf
